# Supplementary material for: Applied Compressive Strain Governs Hyaline-like Cartilage versus Fibrocartilage-like ECM Produced within Hydrogel Constructs
Source: Int J Mol Sci. 2023 Apr 18;24(8):7410. doi: 10.3390/ijms24087410 (PMC10138702; doi:10.3390/ijms24087410)
Supplement: Supplementary file 1 [file ijms-24-07410-s001.zip]

Archive with 1 entries (1 files):
- ijms-2334431-supplementary.pdf
